# Supplementary material for: Characterisation of an inflammation-related epigenetic score and its association with cognitive ability
Source: Clin Epigenetics. 2020 Jul 27;12:113. doi: 10.1186/s13148-020-00903-8 (PMC7385981; doi:10.1186/s13148-020-00903-8)
Supplement: Supplementary file 2 — Additional file 2: Table S1. CpG sites and relative weights (from Lighthart et al.) used to generate the DNAm CRP score. Table S2. SNPs and relative weights (from Dehghan et al.) used to generate the genetic score for CRP. Table S3. Summary of latent class analyses for log(CRP) and the DNAm CRP score in the Lothian Birth Cohort 1936. Table S4. Associations with determinants of CRP and the genetic CRP score. Table S5. Association between individual CpG sites and general cognitive ability (gf) in the Lothian Birth Cohort 1936 and Generation Scotland. Table S6. Longitudinal associations between the baseline DNAm CRP score and serum CRP and general cognitive ability (gf) over the four waves of follow-up in the Lothian Birth Cohort 1936. [file 13148_2020_903_MOESM2_ESM.xlsx]

## Sheet: Supplementary table 1
Table S1. CpG sites and relative weights (from Lighthart et al.) used to generate the DNA methylation CRP score. The CpG highlighted in italics is not on the EPIC methylation array and therefore was unavailable in the Generation Scotland cohort.
CpG	Gene	Beta (discovery sample)	P value
cg06126421	TUBB	-0.0052	1.8x10-9
cg06690548	SLC7A11	-0.0048	1.21x10-13
cg10636246	AIM 2 IF116	-0.0069	2.53x10-27
cg18181703	SOCS3	-0.0053	2.13x10-18
cg19821297	DNASE2	-0.0051	5.19x10-21
cg25325512	FGD2	-0.0031	5.31x10-9
cg27023597	HEATR6	-0.005	5.02x10-11

## Sheet: Supplementary table 2
Table S2. SNPs and relative weights (from Dehghan et al.) used to generate the genetic score for CRP
SNP	Coded allele	Beta	Gene
rs2794520	C	0.193	CRP
rs4420638	A	0.24	APOC1
rs1183910	G	0.152	HNF1A
rs4420065	C	0.111	LEPR
rs4129267	C	0.094	IL6R
rs1260326	T	0.089	GCKR
rs12239046	C	0.048	NLRP3
rs6734238	G	0.047	IL1F10
rs9987289	G	0.079	PPP1R3B
rs10745954	A	0.043	ASCL1
rs1800961	C	0.12	HNF4A
rs340029	T	0.044	RORA
rs10521222	C	0.11	SALL1
rs12037222	A	0.047	PABPC4
rs13233571	C	0.054	BCL7B
rs2847281	A	0.034	PTPN2
rs6901250	A	0.034	GPRC6A
rs4705952	G	0.038	IRF1

## Sheet: Supplementary table 3
Table S3. Summary of latent class analyses for log(CRP) and the DNAm CRP score in the Lothian Birth Cohort 1936.
CRP=C-reactive protein; DNAm=DNA methylation; lokglik=log likelihood; conv=convergence; npm=number of parameters ; AIC=Akaike information criterion; BIC=Bayesian information criterion; SABIC=size adjusted BIC
log(CRP)
Model	No. of latent classes	loglik	conv	npm	AIC	BIC	SABIC	entropy	%class1	%class2	%class3	%class4	%class5
m1	1	-3439.21	1	4	6886.43	6906.35	6893.64	1	100	NA	NA	NA	NA
m2	2	-3201.22	1	8	6418.43	6458.27	6432.85	0.745007	75.5121	24.4879	NA	NA	NA
m3	3	-3183.52	1	12	6391.05	6450.8	6412.68	0.656919	68.622	19.46	11.9181	NA	NA
m4	4	-3166.83	1	16	6365.67	6445.33	6394.52	0.660054	20.9497	2.51397	64.8976	11.6387	NA
m5	5	-3166.83	1	20	6373.67	6473.25	6409.73	0.44747	3.07263	60.0559	0	25.2328	11.6387
DNAm CRP
m1	1	14844.2	1	4	-29680.4	-29660.5	-29673.2	1	100	NA	NA	NA	NA
m2	2	15141.9	1	8	-30267.8	-30228.2	-30253.6	0.619773	59.3928	40.6072	NA	NA	NA
m3	3	15242.1	1	12	-30460.1	-30400.6	-30438.7	0.638556	20.8729	60.2467	18.8805	NA	NA
m4	4	15275.2	1	16	-30518.4	-30439.1	-30489.9	0.646226	3.88994	37.666	46.0152	12.4288	NA
m5	5	15299.2	1	20	-30558.3	-30459.1	-30522.6	0.649706	33.5863	3.60531	43.074	18.0266	1.70778

## Sheet: Supplementary table 4
Table S4. Associations with determinants of CRP and the genetic CRP score.
BMI=body mass index; SIMD=Scottish Index of Multiple Deprivation; FDR= false discovery rate
	Standardised β	Standard error	P-value	FDR-corrected P-value
Lothian Birth Cohort 1936
BMI (kg/m2)	0.05	0.03	0.14	0.27
Alcohol (units/week)	-0.006	0.03	0.84	0.92
SIMD	0.02	0.03	0.54	0.67
Smoking (current, ex, never)	0.04	0.06	0.49	0.67
Generation Scotland
BMI (kg/m2)	0.0005	0.01	0.96	0.99
Alcohol (units/week)	7e-05	0.01	0.99	0.99
SIMD	0.009	0.01	0.46	0.67
Smoking (current, ex, never)	-0.015	0.02	0.54	0.67

## Sheet: Supplementary table 5
Table S5. Association between individual CpG sites and general cognitive ability (gf) in the Lothian Birth Cohort 1936 and Generation Scotland. Significant associations are highlighted in bold. The CpG site that was not available in Generation Scotland is highlighted in italics.
FDR=false discovery rate; SE=standard error
	Cognitive ability
	β	Standard error	P-value	FDR-corrected P-value
Lothian Birth Cohort 1936
cg06126421	0.002	0.04	0.95	0.95
cg06690548	0.9	0.04	0.01	0.03
cg10636246	0.01	0.03	0.66	0.75
cg18181703	0.12	0.03	0.0002	0.002
cg19821297	0.09	0.03	0.007	0.04
cg25325512	0.06	0.03	0.05	0.11
cg27023597	-0.16	0.03	0.614	0.73
Generation Scotland
cg06690548	0.01	0.01	0.31	0.49
cg10636246	0.02	0.01	0.09	0.18
cg18181703	0.05	0.01	0.0008	0.005
cg19821297	0.007	0.01	0.56	0.72
cg25325512	0.03	0.01	0.04	0.09
cg27023597	-0.01	0.01	0.69	0.75

## Sheet: Supplementary table 6
Table S6. Longitudinal associations between the baseline DNAm CRP score and serum CRP and general cognitive ability (gf) over the four waves of follow-up in the Lothian Birth Cohort 1936.
DNAm=DNA methylation; CRP=C-reactive protein
	Standardised β	Standard error	P-value
DNAm CRP score	0.0007	0.002	0.763
CRP (mg/L)	-0.0005	0.002	0.798
